# Supplementary material for: Low tumoral Trefoil Factor 1 expression relates to aggressive tumor features and poor survival in young women with breast cancer
Source: Sci Rep. 2026 Jan 17;16:5612. doi: 10.1038/s41598-026-36341-4 (PMC12891483; doi:10.1038/s41598-026-36341-4)
Supplement: Supplementary file 2 — Supplementary Information 2. [file 41598_2026_36341_MOESM2_ESM.xlsx]

## Sheet: STable 1
	SUPPLEMENTARY TABLE 1
		Variables	n	Multivariate HR (95% CI)	P-value	Multivariate HR (95% CI)	P-value
		TFF1
		High (Q2-4)	130	1	0.043	1	0.737
		Low (Q1)	74	1.8 (1.02-3.3)		0.9 (0.4-1.8)
		Tumor diameter
		≤20 mm	94	1	0.599	1	0.445
		>20 mm	110	1.2 (0.7-2.0)		1.3 (0.7-2.2)
		Histologic grade
		Low grade (grade 1+2)	78	1	0.324	1	0.971
		High grade (grade 3)	126	1.4 (0.7-2.79)		1.0 (0.5-2.0)
		Lymph node status
		Lymph node negative	101	1	0.227	1	0.829
		Lymph node metastasis	103	1.4 (0.8-2.6)		0.9 (0.5-1.8)
		Estrogen receptor (ER) status
		ER positive	123			1	0.003
		ER negative	81			4.1 (1.6-10.3)

## Sheet: STable 2
	SUPPLEMENTARY TABLE 2
		Variables	n	Multivariate HR (95% CI)	P-value	Multivariate HR (95% CI)	P-value
		TFF1 (continuous)
			204	1.2 (1.00-1.3)	0.019	1.2 (1.0-1.3)	0.014
		Tumor diameter
		≤20 mm	94	1	0.436	1
		>20 mm	110	1.3 (0.7-2.2)		1.2 (0.7-2.2)
		Histologic grade
		Low grade (grade 1+2)	78	1	0.733	1	0.665
		High grade (grade 3)	126	1.1 (0.5-2.4)		1.2 (0.6-2.5)
		Lymph node status
		Lymph node negative	101	1	0.8	1	0.854
		Lymph node metastasis	103	0.9 (0.5-1.8)		0.9 (0.5-1.8)
		Estrogen receptor (ER) status
		ER positive	123	1	<0.001	1	<0.001
		ER negative	81	6.6 (2.6-16.6)		7.0 (2.8-17.3)
		Age
		<40	53	1	0.437
		≥40	151	0.8 (0.5-1.4)

## Sheet: STable 3
	SUPPLEMENTARY TABLE 3
		Variables	n	Univariate HR (95% CI)	P-value	n	Multivariate HR (95% CI)	P-value
		TFF1
		Positive (SI 1-9)	237	1.0	P=0.067	225	1.0	P=0.757
		Negative (SI 0)	82	1.55 (0.97-2.47)		72	1.09 (0.64-1.85)
		Tumor diameter
		≤20 mm	190	1.0	P<0.001	171	1.0	P=0.68
		>20 mm	159	2.32 (1.54-3.50)		126	1.55 (0.97-2.49)
		Histologic grade
		Low grade (grade 1+2)	229	1.0	P=0.002	205	1.0	P=0.008
		High grade (grade 3)	102	1.97 (1.29-3.00)		92	1.96 (1.20-3.21)
		Lymph node status
		Lymph node negative	179	1.0	P=0.10	155	1.0	P=0.402
		Lymph node metastasis	166	1.73 (1.14-2.62)		142	1.22 (0.76-1.96)

## Sheet: STable 4
	SUPPLEMENTARY TABLE 4
	Rank	Gene_up	Fold change	FDR
	189	GABRP	5.839	<0.005
	478	C4ORF7	5.497	<0.005
	41	FOXC1	5.241	<0.005
	40	RARRES1	5.091	<0.005
	14	VGLL1	4.838	<0.005
	669	S100A8	4.741	<0.005
	7	PSAT1	4.736	<0.005
	286	LCN2	4.134	<0.005
	1033	S100A9	4.093	<0.005
	25	SLC7A5	4.037	<0.005
	442	MMP7	4.006	<0.005
	701	CALML5	3.967	<0.005
	62	PHGDH	3.957	<0.005
	682	PROM1	3.931	<0.005
	61	C1ORF106	3.887	<0.005
	460	ELF5	3.796	<0.005
	679	KRT6B	3.744	<0.005
	908	KRT81	3.648	<0.005
	162	KLK6	3.607	<0.005
	590	KLK5	3.594	<0.005
	43	CDH3	3.593	<0.005
	64	LOC400578	3.568	<0.005
	212	ROPN1	3.464	<0.005
	96	ART3	3.404	<0.005
	34	CDCA7	3.384	<0.005
	63	MGC102966	3.378	<0.005
	49	BCL11A	3.341	<0.005
	136	CBX2	3.289	<0.005
	144	KRT16	3.269	<0.005
	187	SOX11	3.248	<0.005
	657	MSLN	3.22	<0.005
	656	CRABP1	3.153	<0.005
	182	ROPN1B	3.058	<0.005
	538	CRYAB	3.025	<0.005
	658	KRT6A	3.022	<0.005
	26	PPP1R14C	2.948	<0.005
	770	DEFB1	2.935	<0.005
	561	SLPI	2.885	<0.005
	730	GLYATL2	2.866	<0.005
	35	RASD2	2.858	<0.005
	774	SCRG1	2.846	<0.005
	1504	SFRP1	2.833	<0.005
	222	TTYH1	2.814	<0.005
	308	LAD1	2.803	<0.005
	53	CCNE1	2.756	<0.005
	160	LAMP3	2.737	<0.005
	95	FAM171A1	2.732	<0.005
	297	CDC20	2.701	<0.005
	259	RDH10	2.684	<0.005
	1880	CSN3	2.681	<0.005
	573	FOLR1	2.677	<0.005
	486	NCCRP1	2.661	<0.005
	94	PFKP	2.638	<0.005
	464	TMSB15A	2.625	<0.005
	1128	CXCL10	2.587	<0.005
	59	GPT2	2.586	<0.005
	134	MELK	2.58	<0.005
	1099	CHI3L2	2.548	<0.005
	618	SOX10	2.545	<0.005
	123	GAL	2.465	<0.005
	176	DSC2	2.44	<0.005
	170	IMPA2	2.398	<0.005
	70	TNFRSF21	2.382	<0.005
	2343	CXCL9	2.376	<0.005
	773	ASS1	2.375	<0.005
	714	PI3	2.366	<0.005
	194	SOD2	2.365	<0.005
	216	MGC39900	2.362	<0.005
	662	UBE2C	2.358	<0.005
	120	A2ML1	2.349	<0.005
	302	BIRC5	2.348	<0.005
	276	GSTP1	2.345	<0.005
	985	ADM	2.335	<0.005
	78	GSDMC	2.314	<0.005
	1244	CALB2	2.307	<0.005
	207	C15ORF52	2.275	<0.005
	29	LPIN1	2.273	<0.005
	527	CX3CL1	2.254	<0.005
	244	NDRG1	2.248	<0.005
	127	FZD9	2.247	<0.005
	356	2024-09-03	2.247	<0.005
	710	STAC2	2.245	<0.005
	39	LRP8	2.244	<0.005
	173	TRIP13	2.237	<0.005
	1018	TMEM158	2.232	<0.005
	592	M160	2.223	<0.005
	209	MPZL2	2.21	<0.005
	246	RGMA	2.207	<0.005
	128	TTK	2.205	<0.005
	1145	KIF1A	2.197	<0.005
	138	MALL	2.189	<0.005
	994	KLK7	2.189	<0.005
	423	CDCA5	2.188	<0.005
	803	NFIB	2.178	<0.005
	956	VGF	2.172	<0.005
	491	BBOX1	2.169	<0.005
	343	LOC729252	2.165	<0.005
	471	CDKN2A	2.158	<0.005
	326	CPA4	2.153	<0.005
	2801	KRT17	2.15	<0.005
	1541	KRT5	2.147	<0.005
	337	PKP1	2.143	<0.005
	361	GABBR2	2.131	<0.005
	1710	FABP7	2.124	<0.005
	1277	SERPINB5	2.122	<0.005
	925	ADAMDEC1	2.106	<0.005
	920	SOX8	2.098	<0.005
	719	LOC728715	2.095	<0.005
	722	CBS	2.088	<0.005
	72	HAPLN3	2.081	<0.005
	351	CDC45L	2.079	<0.005
	383	MARCO	2.079	<0.005
	466	TRPV6	2.079	<0.005
	153	HRASLS	2.07	<0.005
	166	NT5DC2	2.07	<0.005
	117	RCOR2	2.066	<0.005
	147	ACTR3B	2.061	<0.005
	193	MCM10	2.058	<0.005
	887	CXADR	2.055	<0.005
	1439	CCL8	2.049	<0.005
	142	EXO1	2.047	<0.005
	211	KCNG1	2.047	<0.005
	129	CENPA	2.041	<0.005
	1250	C5ORF46	2.04	<0.005
	4941	PPP1R1B	2.038	<0.005
	469	C6ORF173	2.035	<0.005
	476	AIF1L	2.035	<0.005
	1292	GZMB	2.032	<0.005
	699	FABP5	2.031	<0.005
	1670	CLDN1	2.031	<0.005
	100	HS.335413	2.029	<0.005
	152	FOXM1	2.028	<0.005
	684	ALDH1A3	2.024	<0.005
	425	PLCG2	2.023	<0.005
	1358	SYNM	2.013	<0.005
	97	CEBPB	2.012	<0.005
	156	RRAGD	2.007	<0.005
	1061	LDHB	2.007	<0.005
	530	CCNB2	2.006	<0.005
	1165	KRT23	2.004	<0.005
	272	TPX2	2.003	<0.005
	999	PDZK1IP1	2.003	<0.005

## Sheet: STable 5
	SUPPLEMENTARY TABLE 5
	Rank	Gene_down	Fold change	FDR
	1	TFF1	-31.255	<0.005
	3	TFF3	-26.802	<0.005
	42	ANKRD30A	-13.495	<0.005
	4	AGR3	-13.435	<0.005
	9	FOXA1	-10.248	<0.005
	2	ESR1	-9.385	<0.005
	5	CA12	-9.227	<0.005
	10	MLPH	-8.769	<0.005
	24	C1ORF64	-7.973	<0.005
	18	SLC7A2	-7.884	<0.005
	747	PIP	-7.197	<0.005
	20	SCUBE2	-6.883	<0.005
	951	SCGB2A2	-6.663	<0.005
	23	NAT1	-6.601	<0.005
	11	MAPT	-6.375	<0.005
	81	LOC646360	-6.138	<0.005
	45	DNAJC12	-6.048	<0.005
	32	HS.388347	-6.005	<0.005
	6	GATA3	-5.903	<0.005
	420	CLIC6	-5.748	<0.005
	22	SUSD3	-5.574	<0.005
	114	SERPINA5	-5.548	<0.005
	17	AFF3	-5.087	<0.005
	12	TBC1D9	-4.944	<0.005
	15	DNALI1	-4.655	<0.005
	27	FSIP1	-4.578	<0.005
	8	MYB	-4.512	<0.005
	131	STC2	-4.498	<0.005
	16	HS.159264	-4.378	<0.005
	58	SPDEF	-4.344	<0.005
	87	SLC39A6	-4.34	<0.005
	118	LOC644151	-4.023	<0.005
	1773	SCGB1D2	-3.887	<0.005
	57	AGR2	-3.803	<0.005
	188	PDZK1	-3.723	<0.005
	68	GFRA1	-3.717	<0.005
	102	C9ORF152	-3.695	<0.005
	44	CCDC74A	-3.689	<0.005
	51	CRIP1	-3.631	<0.005
	125	HS.7413	-3.549	<0.005
	80	SLC40A1	-3.521	<0.005
	1080	EEF1A2	-3.449	<0.005
	13	XBP1	-3.405	<0.005
	171	C10ORF116	-3.382	<0.005
	490	LOC389816	-3.367	<0.005
	93	KIAA1324	-3.331	<0.005
	60	FLJ23152	-3.33	<0.005
	74	LOC124220	-3.321	<0.005
	199	SCNN1A	-3.318	<0.005
	1142	CYP4X1	-3.318	<0.005
	116	REEP6	-3.278	<0.005
	111	DACH1	-3.265	<0.005
	206	VAV3	-3.205	<0.005
	115	RERG	-3.196	<0.005
	964	SERPINA3	-3.195	<0.005
	73	AKR7A3	-3.19	<0.005
	52	STARD10	-3.149	<0.005
	560	LRRC26	-3.121	<0.005
	48	FBP1	-3.08	<0.005
	637	TUBA3D	-3.041	<0.005
	37	HS.570988	-2.993	<0.005
	261	PPP1R3C	-2.978	<0.005
	19	C9ORF116	-2.926	<0.005
	870	HS.573062	-2.886	<0.005
	693	MUC1	-2.829	<0.005
	47	BCL2	-2.803	<0.005
	204	LRRC17	-2.801	<0.005
	21	ANXA9	-2.796	<0.005
	293	GRPR	-2.783	<0.005
	161	PTPRT	-2.745	<0.005
	76	FLJ40504	-2.723	<0.005
	362	PLA2G10	-2.713	<0.005
	46	KLHDC9	-2.711	<0.005
	98	LOC646723	-2.711	<0.005
	185	CMBL	-2.707	<0.005
	652	HS.144479	-2.677	<0.005
	627	TPSAB1	-2.676	<0.005
	1137	C19ORF33	-2.675	<0.005
	888	ACOX2	-2.665	<0.005
	202	GOLSYN	-2.648	<0.005
	689	GP2	-2.645	<0.005
	90	PGR	-2.638	<0.005
	109	GAMT	-2.634	<0.005
	30	MAGED2	-2.623	<0.005
	1173	LOC644844	-2.622	<0.005
	354	PLAT	-2.615	<0.005
	3257	CPB1	-2.615	<0.005
	975	GRP	-2.61	<0.005
	31	ACOT4	-2.606	<0.005
	394	LOC389033	-2.603	<0.005
	104	LOC648879	-2.598	<0.005
	482	ADCY1	-2.598	<0.005
	135	BTG2	-2.592	<0.005
	28	DEGS2	-2.573	<0.005
	1507	SHISA2	-2.566	<0.005
	907	CAPN13	-2.554	<0.005
	121	LOC375295	-2.544	<0.005
	368	SERPINA11	-2.544	<0.005
	99	SYTL4	-2.537	<0.005
	1123	AZGP1	-2.528	<0.005
	906	THBS4	-2.523	<0.005
	192	NOSTRIN	-2.518	<0.005
	1475	MSMB	-2.514	<0.005
	603	PKIB	-2.502	<0.005
	1433	CFB	-2.478	<0.005
	146	ELOVL5	-2.477	<0.005
	174	MGC18216	-2.475	<0.005
	38	CXXC5	-2.473	<0.005
	301	FGD3	-2.461	<0.005
	836	CPA3	-2.458	<0.005
	113	EVL	-2.449	<0.005
	398	LRG1	-2.43	<0.005
	241	PIB5PA	-2.426	<0.005
	215	LYPD6	-2.423	<0.005
	885	CYP4F22	-2.413	<0.005
	412	WNK4	-2.412	<0.005
	458	COL4A5	-2.353	<0.005
	91	RHOB	-2.34	<0.005
	401	LOC388743	-2.34	<0.005
	56	KIAA1370	-2.335	<0.005
	371	TSPAN1	-2.333	<0.005
	528	ABCC8	-2.33	<0.005
	1395	C8ORF4	-2.325	<0.005
	485	SLC27A2	-2.322	<0.005
	271	CYB5A	-2.309	<0.005
	843	MAOA	-2.309	<0.005
	140	IGFBP4	-2.304	<0.005
	180	C4ORF18	-2.291	<0.005
	1664	FOS	-2.282	<0.005
	112	ATP7B	-2.273	<0.005
	328	CHAD	-2.266	<0.005
	126	LRIG1	-2.264	<0.005
	55	DYNLRB2	-2.261	<0.005
	533	KIF5C	-2.26	<0.005
	36	GREB1	-2.259	<0.005
	79	C4ORF34	-2.259	<0.005
	417	CELSR2	-2.253	<0.005
	325	HS.389988	-2.251	<0.005
	84	FAM176B	-2.245	<0.005
	1113	C6ORF126	-2.244	<0.005
	3817	TCN1	-2.244	<0.005
	1788	CXCL14	-2.234	<0.005
	1044	GJA1	-2.222	<0.005
	569	GPR81	-2.217	<0.005
	200	SLC7A8	-2.204	<0.005
	86	RABEP1	-2.198	<0.005
	794	TUBA3E	-2.196	<0.005
	196	RAB17	-2.191	<0.005
	748	GALNTL1	-2.188	<0.005
	691	FAM134B	-2.184	<0.005
	233	TJP3	-2.177	<0.005
	334	HS.25318	-2.17	<0.005
	54	NME3	-2.163	<0.005
	598	TMEM26	-2.163	<0.005
	545	CCNO	-2.16	<0.005
	265	TSPAN13	-2.157	<0.005
	409	C20ORF103	-2.151	<0.005
	928	HSPA2	-2.149	<0.005
	2295	HBB	-2.143	<0.005
	387	CLSTN2	-2.138	<0.005
	3005	HMGCS2	-2.136	<0.005
	607	SYTL2	-2.133	<0.005
	1417	CFD	-2.125	<0.005
	274	C6ORF211	-2.123	<0.005
	430	LYPD6B	-2.122	<0.005
	703	IGFBP2	-2.121	<0.005
	926	RASEF	-2.12	<0.005
	564	AR	-2.119	<0.005
	1217	CAMK2N1	-2.118	<0.005
	435	UGCG	-2.112	<0.005
	1671	CILP	-2.11	<0.005
	3458	CYP4Z1	-2.107	<0.005
	570	IER3	-2.102	<0.005
	175	INPP4B	-2.1	<0.005
	449	UGDH	-2.098	<0.005
	238	FAM174B	-2.094	<0.005
	455	KIAA1467	-2.094	<0.005
	1009	NTN4	-2.09	<0.005
	33	C14ORF45	-2.087	<0.005
	108	WFS1	-2.086	<0.005
	251	RARA	-2.084	<0.005
	289	TCEAL1	-2.079	<0.005
	260	PECI	-2.049	<0.005
	280	TGFB3	-2.038	<0.005
	1337	HOXB2	-2.038	<0.005
	107	ERBB3	-2.029	<0.005
	2761	TAT	-2.028	<0.005
	181	NME5	-2.024	<0.005
	758	SEC14L2	-2.024	<0.005
	85	CIRBP	-2.019	<0.005
	645	FLJ22184	-2.018	<0.005
	304	KCTD6	-2.017	<0.005
	797	SMA5	-2.015	<0.005
	2050	LOC338579	-2.014	<0.005
	989	QDPR	-2.013	<0.005
	148	TCEAL3	-2.012	<0.005
	2483	HBA2	-2.006	<0.005
	1338	OLFM1	-2.005	<0.005
	2218	FGFR3	-2.002	<0.005

## Sheet: STable 6
	SUPPLEMENTARY TABLE 6
	Rank	Gene set (GSEA/ MSigDB/ C2 curated)	Size	ES	NES	Nom q-value	FDR		Categorization
	1	SMID_BREAST_CANCER_RELAPSE_IN_BONE_DN	291	0.83	2.42	0.0	0.14		Breast cancer related signatures
	2	LIAO_METASTASIS	473	0.53	2.31	0.0	0.77		Proliferation
	3	SHEPARD_BMYB_TARGETS	69	0.71	2.3	0.0	0.6		Stemness/placticity/progenitor/EMT
	4	FOURNIER_ACINAR_DEVELOPMENT_LATE_2	254	0.69	2.29	0.0	0.59
	5	BASAKI_YBX1_TARGETS_UP	249	0.7	2.28	0.0	0.56
	6	VILLANUEVA_LIVER_CANCER_KRT19_UP	155	0.68	2.28	0.0	0.51
	7	ZHENG_GLIOBLASTOMA_PLASTICITY_UP	229	0.58	2.27	0.0	0.52
	8	VANTVEER_BREAST_CANCER_ESR1_DN	238	0.89	2.25	0.0	0.59
	9	LINDGREN_BLADDER_CANCER_CLUSTER_1_DN	340	0.57	2.25	0.0	0.53
	10	LIEN_BREAST_CARCINOMA_METAPLASTIC_VS_DUCTAL_UP	74	0.79	2.25	0.0	0.51
	11	VECCHI_GASTRIC_CANCER_EARLY_UP	375	0.64	2.25	0.0	0.47
	12	CHIANG_LIVER_CANCER_SUBCLASS_PROLIFERATION_UP	157	0.76	2.25	0.0	0.44
	13	LIM_MAMMARY_LUMINAL_PROGENITOR_UP	55	0.74	2.24	0.0	0.42
	14	WANG_RESPONSE_TO_GSK3_INHIBITOR_SB216763_DN	303	0.65	2.24	0.0	0.43
	15	VANTVEER_BREAST_CANCER_METASTASIS_DN	111	0.84	2.24	0.0	0.43
	16	BENPORATH_ES_CORE_NINE_CORRELATED	97	0.84	2.23	0.0	0.43
	17	SHEDDEN_LUNG_CANCER_POOR_SURVIVAL_A6	405	0.72	2.23	0.0	0.42
	18	BERENJENO_TRANSFORMED_BY_RHOA_UP	488	0.62	2.23	0.0	0.41
	19	BENPORATH_ES_1	331	0.6	2.22	0.0	0.43
	20	CHEMNITZ_RESPONSE_TO_PROSTAGLANDIN_E2_UP	120	0.71	2.22	0.0	0.41
	21	FIRESTEIN_PROLIFERATION	154	0.54	2.22	0.0	0.41
	22	REACTOME_GASTRIN_CREB_SIGNALLING_PATHWAY_VIA_PKC_AND_MAPK	18	0.78	2.21	0.0	0.47
	23	SLEBOS_HEAD_AND_NECK_CANCER_WITH_HPV_UP	64	0.68	2.21	0.0	0.45
	24	RICKMAN_METASTASIS_DN	229	0.59	2.21	0.0	0.43
	25	RUIZ_TNC_TARGETS_DN	128	0.71	2.21	0.0	0.42
	26	FUJII_YBX1_TARGETS_DN	183	0.69	2.19	0.0	0.5
	27	REACTOME_SIGNALING_BY_RHO_GTPASES	354	0.52	2.18	0.0	0.6
	28	KEGG_CELL_CYCLE	114	0.64	2.18	0.0	0.59
	29	MITSIADES_RESPONSE_TO_APLIDIN_DN	228	0.64	2.17	0.0	0.65
	30	CHARAFE_BREAST_CANCER_LUMINAL_VS_BASAL_DN	403	0.68	2.17	0.0	0.64
	31	ODONNELL_TFRC_TARGETS_DN	116	0.7	2.17	0.0	0.62
	32	FLORIO_NEOCORTEX_BASAL_RADIAL_GLIA_DN	166	0.74	2.17	0.0	0.64
	33	REACTOME_GRB2_EVENTS_IN_ERBB2_SIGNALING	16	0.78	2.16	0.0	0.71
	34	WHITFIELD_CELL_CYCLE_G2_M	171	0.58	2.16	0.0	0.7

## Sheet: STable 7
	SUPPLEMENTARY TABLE 7
	Variables	Univariate				Multivariate
		n(%)	OR (95% CI)	P-value		n (%)	OR (95% CI)	P-value
	TFF1
	High (Q2-4)	130 (63.7)	1.0	<0.001		130 (63.7)	1.0	<0.001
	Low (Q1)	74 (36.3)	151.2 (34.3-666.5)			74 (36.3)	41.4 (8.3-206.4)
	ER
	Positive	123 (60.3)	1.0	<0.001		123 (60.3)	1.0	0.003
	Negative	81 (39.7)	68.0 (19.9-232.9)			81 (39.7)	9.0 (2.1-38.4)

## Sheet: STab 8
	SUPPLEMENTARY TABLE 8
	Variables	Univariate				Multivariate
		n(%)	OR (95% CI)	P-value		n (%)	OR (95% CI)	P-value
	TFF1
	High (Q2-4)	130 (63.7)	1.0	<0.001		130 (63.7)	1.0	<0.001
	Low (Q1)	74 (36.3)	151.2 (34.3-666.5)			74 (36.3)	104.8 (13.2-830.7)
	CK5	204 (100)	3.3 (2.3-4.8)	<0.001		204 (100)	3.8 (1.7-8.2)	0.001
	EGFR	204 (100)	15.5 (7.3-33.1)	<0.001		204 (100)	2.6 (0.9-7.9)	0.087
	P-cadherin	204 (100)	5.6 (3.5-9.0)	<0.001		204 (100)	1.5 (0.8-2.7)	0.227
	TFF1	204 (100)	0.1 (0.1-0.3)	<0.001		204 (100)	0.2 (0.1-0.4)	<0.001
	CK5	204 (100)	3.3 (2.3-4.8)	<0.001		204 (100)	8.3 (2.3-29.9)	0.001
	EGFR	204 (100)	15.5 (7.3-33.1)	<0.001		204 (100)	1.5 (0.5-4.4)	0.47
	P-cadherin	204 (100)	5.6 (3.5-9.0)	<0.001		204 (100)	1.5 (0.8-3.0)	0.205

## Sheet: STable 9
	SUPPLEMENTARY TABLE 9
	Variables	Univariate				Multivariate
		n(%)	OR (95% CI)	P-value		n (%)	OR (95% CI)	P-value
	TFF1
	Positive (SI 1-9)	235 (74.1)	1.0	<0.001		235 (74.1)	1.0	P<0.001
	Negative (SI 0)	82 (25.9)	11.3 (5.77-21.96)			82 (25.9)	5.4 (2.54-11.30)
	ER
	Positive	222 (66.1)	1.0	<0.001		213 (67.2)	1.0	P<0.001
	Negative	114 (33.9)	11.0 (5.50-22.00)			104 (32.8)	5.3 (2.40-11.51)

## Sheet: STable 10
	SUPPLEMENTARY TABLE 10
	Variables	Univariate				Multivariate
		n(%)	OR (95% CI)	P-value		n (%)	OR (95% CI)	P-value
	TFF1
	High (Q2-4)	705	1.0	<0.001		705	1.0	<0.001
	Low (Q1)	234	67.4 (33.3-136.6)			234	15.9 (7.32-34.62)
	ER
	Positive	756	1.0	<0.001		756	1.0	<0.001
	Negative	183	95.4 (49.1-185.2)			183	28.0 (13.70-57.15)

[truncated: 6 more sheets: STable 11, STable 12, STable 13, STable 14, STable 15, STable 16]
